# Supplementary material for: New observations on rare and threatened saproxylic hoverflies in North-Western Italy with ecological notes
Source: Biodivers Data J. 2024 Sep 27;12:e127968. doi: 10.3897/BDJ.12.e127968 (PMC11452740; doi:10.3897/BDJ.12.e127968)
Supplement: XML Treatment for Brachyopa grunewaldensis [file BDJ.12.e127968-treatment1.xml]

<!DOCTYPE tp:taxon-treatment
  PUBLIC "-//TaxonX//DTD Taxonomic Treatment Publishing DTD v0 20100105//EN" "tax-treatment-NSO.dtd">
<tp:taxon-treatment xmlns:tp="http://www.plazi.org/taxpub"><tp:treatment-meta><mixed-citation publication-type="journal"><person-group><name><surname>Maritano</surname><given-names>Umberto</given-names></name><name><surname>Bianco</surname><given-names>Lorenzo</given-names></name><name><surname>Torta</surname><given-names>Samuele</given-names></name></person-group><article-title>New observations on rare and threatened saproxylic hoverflies in North-Western Italy with ecological notes</article-title><source>Biodivers Data J</source><day>27</day><month>09</month><year>2024</year><volume>12</volume><pub-id pub-id-type="doi">10.3897/BDJ.12.e127968</pub-id></mixed-citation></tp:treatment-meta><tp:nomenclature><tp:taxon-name>
            <object-id xmlns:xlink="http://www.w3.org/1999/xlink" content-type="arpha" xlink:type="simple">AF6373E1-AB2E-56D2-9853-ABB973304C3B</object-id>
            <tp:taxon-name-part taxon-name-part-type="genus">Brachyopa</tp:taxon-name-part>
            <tp:taxon-name-part taxon-name-part-type="species">grunewaldensis</tp:taxon-name-part>
          </tp:taxon-name><tp:taxon-authority>Kassebeer, 2000</tp:taxon-authority></tp:nomenclature><tp:treatment-sec sec-type="materials"><title>Materials</title><list list-type="alpha-lower" list-content="occurrences"><list-item><p><bold>Type status:</bold> <named-content xmlns:xlink="http://www.w3.org/1999/xlink" content-type="dwc:typeStatus" xlink:type="simple">Other material</named-content>. <bold>Occurrence:</bold> individualCount: <named-content xmlns:xlink="http://www.w3.org/1999/xlink" content-type="dwc:individualCount" xlink:type="simple">1</named-content>; sex: <named-content xmlns:xlink="http://www.w3.org/1999/xlink" content-type="dwc:sex" xlink:type="simple">female</named-content>; lifeStage: <named-content xmlns:xlink="http://www.w3.org/1999/xlink" content-type="dwc:lifeStage" xlink:type="simple">adult</named-content>; behavior: <named-content xmlns:xlink="http://www.w3.org/1999/xlink" content-type="dwc:behavior" xlink:type="simple">roosting</named-content>; occurrenceID: <named-content xmlns:xlink="http://www.w3.org/1999/xlink" content-type="dwc:occurrenceID" xlink:type="simple">86DDAF45-B466-5BDD-B538-4F552096A609</named-content>; <bold>Location:</bold> country: <named-content xmlns:xlink="http://www.w3.org/1999/xlink" content-type="dwc:country" xlink:type="simple">Italy</named-content>; stateProvince: <named-content xmlns:xlink="http://www.w3.org/1999/xlink" content-type="dwc:stateProvince" xlink:type="simple">Piedmont</named-content>; municipality: <named-content xmlns:xlink="http://www.w3.org/1999/xlink" content-type="dwc:municipality" xlink:type="simple">La Cassa (TO)</named-content>; verbatimElevation: <named-content xmlns:xlink="http://www.w3.org/1999/xlink" content-type="dwc:verbatimElevation" xlink:type="simple">393 m</named-content>; verbatimLatitude: <named-content xmlns:xlink="http://www.w3.org/1999/xlink" content-type="dwc:verbatimLatitude" xlink:type="simple">45°11'59'' N</named-content>; verbatimLongitude: <named-content xmlns:xlink="http://www.w3.org/1999/xlink" content-type="dwc:verbatimLongitude" xlink:type="simple">7°31'36'' E</named-content>; verbatimCoordinateSystem: <named-content xmlns:xlink="http://www.w3.org/1999/xlink" content-type="dwc:verbatimCoordinateSystem" xlink:type="simple">WGS84</named-content>; decimalLatitude: <named-content xmlns:xlink="http://www.w3.org/1999/xlink" content-type="dwc:decimalLatitude" xlink:type="simple">45.1997222</named-content>; decimalLongitude: <named-content xmlns:xlink="http://www.w3.org/1999/xlink" content-type="dwc:decimalLongitude" xlink:type="simple">7.5266666</named-content>; geodeticDatum: <named-content xmlns:xlink="http://www.w3.org/1999/xlink" content-type="dwc:geodeticDatum" xlink:type="simple">WGS84</named-content>; <bold>Identification:</bold> identifiedBy: <named-content xmlns:xlink="http://www.w3.org/1999/xlink" content-type="dwc:identifiedBy" xlink:type="simple">Umberto Maritano</named-content>; identificationReferences: <named-content xmlns:xlink="http://www.w3.org/1999/xlink" content-type="dwc:identificationReferences" xlink:type="simple">van Steenis et al., 2020</named-content>; <bold>Event:</bold> samplingProtocol: <named-content xmlns:xlink="http://www.w3.org/1999/xlink" content-type="dwc:samplingProtocol" xlink:type="simple">ad hoc observation</named-content>; eventDate: <named-content xmlns:xlink="http://www.w3.org/1999/xlink" content-type="dwc:eventDate" xlink:type="simple">2024-04-11</named-content>; eventTime: <named-content xmlns:xlink="http://www.w3.org/1999/xlink" content-type="dwc:eventTime" xlink:type="simple">17:30:00Z</named-content>; habitat: <named-content xmlns:xlink="http://www.w3.org/1999/xlink" content-type="dwc:habitat" xlink:type="simple">Oak-hornbeam forest</named-content>; eventRemarks: <named-content xmlns:xlink="http://www.w3.org/1999/xlink" content-type="dwc:eventRemarks" xlink:type="simple">on a sap-run of a oak</named-content>; <bold>Record Level:</bold> type: <named-content xmlns:xlink="http://www.w3.org/1999/xlink" content-type="dwc:type" xlink:type="simple">PhysicalObject</named-content>; collectionID: <named-content xmlns:xlink="http://www.w3.org/1999/xlink" content-type="dwc:collectionID" xlink:type="simple">Umberto Maritano collection</named-content></p></list-item></list></tp:treatment-sec><tp:treatment-sec sec-type="Notes"><title>Notes</title><p>This is an endangered species (<xref ref-type="bibr" rid="B11472290">IUCN 2021</xref>) and our specimen is the first report for the Italian fauna (Fig. <xref ref-type="fig" rid="F11472799">1</xref>). A single female was collected by one of the authors (UM) in La Mandria Natural Park (Fig. <xref ref-type="fig" rid="F11472801">2</xref>) on a sap-run on a large <italic><tp:taxon-name><tp:taxon-name-part taxon-name-part-type="genus" reg="Quercus">Quercus</tp:taxon-name-part></tp:taxon-name></italic> tree at 5:30 p.m. The observation is in accordance with <xref ref-type="bibr" rid="B11472339">Speight 2020</xref> who reported late afternoon activity for this rare species.</p></tp:treatment-sec><tp:treatment-sec><!--Section generated to contain objects referenced in tp:taxon-treatment.--><fig id="F11472799" position="float" orientation="portrait"><object-id xmlns:xlink="http://www.w3.org/1999/xlink" content-type="arpha" xlink:type="simple">74CE855D-CC4D-5C11-9438-405CBB5B0B9C</object-id><object-id xmlns:xlink="http://www.w3.org/1999/xlink" content-type="doi" xlink:type="simple">10.3897/BDJ.12.e127968.figure1</object-id><label>Figure 1.</label><caption><p>Distribution map of <tp:taxon-name><tp:taxon-name-part taxon-name-part-type="genus" reg="Brachyopa">Brachyopa</tp:taxon-name-part><tp:taxon-name-part taxon-name-part-type="species" reg="grunewaldensis">grunewaldensis</tp:taxon-name-part></tp:taxon-name> white &lt;1950, white with black point ≥1950 &lt;2000, black ≥2000, ? = uncertain record. Map modified from <xref ref-type="bibr" rid="B11472347">Steenis et al. (2020)</xref> with a red dot for new data.</p></caption><graphic xmlns:xlink="http://www.w3.org/1999/xlink" xlink:href="bdj-12-e127968-g001.jpg" position="float" id="oo_1050823.jpg" orientation="portrait" xlink:type="simple"><uri content-type="original_file" xlink:type="simple">https://binary.pensoft.net/fig/1050823</uri></graphic></fig><fig id="F11472801" position="float" orientation="portrait"><object-id xmlns:xlink="http://www.w3.org/1999/xlink" content-type="arpha" xlink:type="simple">6A992B21-E8C6-5674-82B5-AC9C7533771E</object-id><object-id xmlns:xlink="http://www.w3.org/1999/xlink" content-type="doi" xlink:type="simple">10.3897/BDJ.12.e127968.figure2</object-id><label>Figure 2.</label><caption><p>Distribution map of <italic><tp:taxon-name><tp:taxon-name-part taxon-name-part-type="genus" reg="Brachyopa">Brachyopa</tp:taxon-name-part><tp:taxon-name-part taxon-name-part-type="species" reg="grunewaldensis">grunewaldensis</tp:taxon-name-part></tp:taxon-name></italic> in Piedmont region.</p></caption><graphic xmlns:xlink="http://www.w3.org/1999/xlink" xlink:href="bdj-12-e127968-g002.jpg" position="float" id="oo_1050826.jpg" orientation="portrait" xlink:type="simple"><uri content-type="original_file" xlink:type="simple">https://binary.pensoft.net/fig/1050826</uri></graphic></fig></tp:treatment-sec><ref-list><ref id="B11472290"><element-citation xmlns:xlink="http://www.w3.org/1999/xlink" publication-type="website" xlink:type="simple"><person-group person-group-type="author"><name name-style="western"><surname>IUCN</surname></name></person-group><article-title>The IUCN Red List of Threatened Species</article-title><uri xlink:type="simple">www.iucnredlist.org</uri><date-in-citation content-type="access-date">2024-05-10T00:00:00+03:00</date-in-citation></element-citation></ref><ref id="B11472347"><element-citation xmlns:xlink="http://www.w3.org/1999/xlink" publication-type="article" xlink:type="simple"><person-group person-group-type="author"><name name-style="western"><surname>Steenis</surname><given-names>J</given-names></name><name name-style="western"><surname>Menno</surname><given-names>Z</given-names></name><name name-style="western"><surname>Sander</surname><given-names>B</given-names></name><name name-style="western"><surname>Ent</surname><given-names>L</given-names></name><name name-style="western"><surname>Barkalov</surname><given-names>A</given-names></name><name name-style="western"><surname>Eck</surname><given-names>A</given-names></name><name name-style="western"><surname>Fleury</surname><given-names>J</given-names></name><name name-style="western"><surname>Foldesi</surname><given-names>R</given-names></name><name name-style="western"><surname>Heimburg</surname><given-names>H</given-names></name><name name-style="western"><surname>Hadrava</surname><given-names>J</given-names></name><name name-style="western"><surname>Koch</surname><given-names>B</given-names></name><name name-style="western"><surname>Lutovinovas</surname><given-names>E</given-names></name><name name-style="western"><surname>Mazanek</surname><given-names>L</given-names></name><name name-style="western"><surname>Meutter</surname><given-names>F Van de</given-names></name><name name-style="western"><surname>Mielczarek</surname><given-names>L</given-names></name><name name-style="western"><surname>CJ.Palmer</surname></name><name name-style="western"><surname>Popov</surname><given-names>GV</given-names></name><name name-style="western"><surname>Radenković</surname><given-names>S</given-names></name><name name-style="western"><surname>Reemer</surname><given-names>M</given-names></name><name name-style="western"><surname>Ssymank</surname><given-names>AM</given-names></name><name name-style="western"><surname>Steenis</surname><given-names>W</given-names></name><name name-style="western"><surname>Tóth</surname><given-names>S</given-names></name><name name-style="western"><surname>Vujić</surname><given-names>A</given-names></name><name name-style="western"><surname>Wakkie</surname><given-names>B</given-names></name></person-group><year>2020</year><article-title>Faunistical overview of the European species of the genera <italic><tp:taxon-name><tp:taxon-name-part taxon-name-part-type="genus" reg="Brachyopa">Brachyopa</tp:taxon-name-part></tp:taxon-name></italic> Meigen, 1822 and <italic><tp:taxon-name><tp:taxon-name-part taxon-name-part-type="genus" reg="Hammerschmidtia">Hammerschmidtia</tp:taxon-name-part></tp:taxon-name></italic> Schummel, 1834 (<tp:taxon-name><tp:taxon-name-part taxon-name-part-type="order">Diptera</tp:taxon-name-part></tp:taxon-name>: <tp:taxon-name><tp:taxon-name-part taxon-name-part-type="family">Syrphidae</tp:taxon-name-part></tp:taxon-name>)</article-title><source>Bonn Zoological Bulletin</source><volume>69</volume><issue>2</issue><fpage>309</fpage><lpage>366</lpage><pub-id pub-id-type="doi">10.20363/BZB-2020.69.2.309</pub-id></element-citation></ref><ref id="B11472339"><element-citation xmlns:xlink="http://www.w3.org/1999/xlink" publication-type="other" xlink:type="simple"><person-group person-group-type="author"><name name-style="western"><surname>Speight</surname><given-names>MCD</given-names></name></person-group><year>2020</year><article-title>Species Accounts of European Syrphidae</article-title><publisher-name>Syrph the Net publications, Dublin</publisher-name><comment>vol. 104, 314 pp.</comment></element-citation></ref></ref-list></tp:taxon-treatment>
