# Supplementary material for: New observations on rare and threatened saproxylic hoverflies in North-Western Italy with ecological notes
Source: Biodivers Data J. 2024 Sep 27;12:e127968. doi: 10.3897/BDJ.12.e127968 (PMC11452740; doi:10.3897/BDJ.12.e127968)
Supplement: XML Treatment for Brachypalpus chrysites [file BDJ.12.e127968-treatment2.xml]

<!DOCTYPE tp:taxon-treatment
  PUBLIC "-//TaxonX//DTD Taxonomic Treatment Publishing DTD v0 20100105//EN" "tax-treatment-NSO.dtd">
<tp:taxon-treatment xmlns:tp="http://www.plazi.org/taxpub"><tp:treatment-meta><mixed-citation publication-type="journal"><person-group><name><surname>Maritano</surname><given-names>Umberto</given-names></name><name><surname>Bianco</surname><given-names>Lorenzo</given-names></name><name><surname>Torta</surname><given-names>Samuele</given-names></name></person-group><article-title>New observations on rare and threatened saproxylic hoverflies in North-Western Italy with ecological notes</article-title><source>Biodivers Data J</source><day>27</day><month>09</month><year>2024</year><volume>12</volume><pub-id pub-id-type="doi">10.3897/BDJ.12.e127968</pub-id></mixed-citation></tp:treatment-meta><tp:nomenclature><tp:taxon-name>
            <object-id xmlns:xlink="http://www.w3.org/1999/xlink" content-type="arpha" xlink:type="simple">2E962828-5799-5100-B1B5-C37D82A01F2B</object-id>
            <tp:taxon-name-part taxon-name-part-type="genus">Brachypalpus</tp:taxon-name-part>
            <tp:taxon-name-part taxon-name-part-type="species">chrysites</tp:taxon-name-part>
          </tp:taxon-name><tp:taxon-authority>Egger, 1859</tp:taxon-authority></tp:nomenclature><tp:treatment-sec sec-type="materials"><title>Materials</title><list list-type="alpha-lower" list-content="occurrences"><list-item><p><bold>Type status:</bold> <named-content xmlns:xlink="http://www.w3.org/1999/xlink" content-type="dwc:typeStatus" xlink:type="simple">Other material</named-content>. <bold>Occurrence:</bold> individualCount: <named-content xmlns:xlink="http://www.w3.org/1999/xlink" content-type="dwc:individualCount" xlink:type="simple">1</named-content>; sex: <named-content xmlns:xlink="http://www.w3.org/1999/xlink" content-type="dwc:sex" xlink:type="simple">female</named-content>; lifeStage: <named-content xmlns:xlink="http://www.w3.org/1999/xlink" content-type="dwc:lifeStage" xlink:type="simple">adult</named-content>; occurrenceID: <named-content xmlns:xlink="http://www.w3.org/1999/xlink" content-type="dwc:occurrenceID" xlink:type="simple">3718361D-DBF9-52DA-ACDA-DCB46F95426D</named-content>; <bold>Location:</bold> country: <named-content xmlns:xlink="http://www.w3.org/1999/xlink" content-type="dwc:country" xlink:type="simple">Italy</named-content>; stateProvince: <named-content xmlns:xlink="http://www.w3.org/1999/xlink" content-type="dwc:stateProvince" xlink:type="simple">Piedmont</named-content>; municipality: <named-content xmlns:xlink="http://www.w3.org/1999/xlink" content-type="dwc:municipality" xlink:type="simple">Valdieri (CN)</named-content>; locality: <named-content xmlns:xlink="http://www.w3.org/1999/xlink" content-type="dwc:locality" xlink:type="simple">Piana della casa di caccia</named-content>; verbatimElevation: <named-content xmlns:xlink="http://www.w3.org/1999/xlink" content-type="dwc:verbatimElevation" xlink:type="simple">1757 m</named-content>; verbatimLatitude: <named-content xmlns:xlink="http://www.w3.org/1999/xlink" content-type="dwc:verbatimLatitude" xlink:type="simple">44°12'01'' N</named-content>; verbatimLongitude: <named-content xmlns:xlink="http://www.w3.org/1999/xlink" content-type="dwc:verbatimLongitude" xlink:type="simple">7°14'20'' E</named-content>; verbatimCoordinateSystem: <named-content xmlns:xlink="http://www.w3.org/1999/xlink" content-type="dwc:verbatimCoordinateSystem" xlink:type="simple">WGS84</named-content>; decimalLatitude: <named-content xmlns:xlink="http://www.w3.org/1999/xlink" content-type="dwc:decimalLatitude" xlink:type="simple">44.2002777</named-content>; decimalLongitude: <named-content xmlns:xlink="http://www.w3.org/1999/xlink" content-type="dwc:decimalLongitude" xlink:type="simple">7.2388888</named-content>; geodeticDatum: <named-content xmlns:xlink="http://www.w3.org/1999/xlink" content-type="dwc:geodeticDatum" xlink:type="simple">WGS84</named-content>; <bold>Identification:</bold> identifiedBy: <named-content xmlns:xlink="http://www.w3.org/1999/xlink" content-type="dwc:identifiedBy" xlink:type="simple">Umberto Maritano</named-content>; <bold>Event:</bold> samplingProtocol: <named-content xmlns:xlink="http://www.w3.org/1999/xlink" content-type="dwc:samplingProtocol" xlink:type="simple">Malaise trap</named-content>; eventDate: <named-content xmlns:xlink="http://www.w3.org/1999/xlink" content-type="dwc:eventDate" xlink:type="simple">2022-06-02/16</named-content>; habitat: <named-content xmlns:xlink="http://www.w3.org/1999/xlink" content-type="dwc:habitat" xlink:type="simple">coniferous forest</named-content>; <bold>Record Level:</bold> type: <named-content xmlns:xlink="http://www.w3.org/1999/xlink" content-type="dwc:type" xlink:type="simple">PhysicalObject</named-content>; collectionID: <named-content xmlns:xlink="http://www.w3.org/1999/xlink" content-type="dwc:collectionID" xlink:type="simple">Umberto Maritano collection</named-content></p></list-item></list></tp:treatment-sec><tp:treatment-sec sec-type="Notes"><title>Notes</title><p>This species is vulnerable according to the IUCN European Red List of Hoverflies (<xref ref-type="bibr" rid="B11472446">Vujić et al. 2022</xref>). It was recorded in the 19<sup>th</sup> century (<xref ref-type="bibr" rid="B11472330">Sommaggio 2007</xref>) on a coniferous plantation at low altitude in Stupinigi Park (Fig. <xref ref-type="fig" rid="F11472883">3</xref>), but a recent attempt made by the authors failed to find it in the same place. A specimen was collected by Malaise trap in a subalpine pastured grassland in Valasco Valley (CN) during the second year of a survey concerning the effect of grazing on hoverfly assemblages. Other observations that took place regularly in the same year at higher altitudes (2040 m a.s.l.) on a senescent coniferous plant have led to the observation of a single <italic><tp:taxon-name><tp:taxon-name-part taxon-name-part-type="genus" reg="Brachypalpus">Brachypalpus</tp:taxon-name-part><tp:taxon-name-part taxon-name-part-type="species" reg="valgus">valgus</tp:taxon-name-part></tp:taxon-name></italic> specimen.</p></tp:treatment-sec><tp:treatment-sec><!--Section generated to contain objects referenced in tp:taxon-treatment.--><fig id="F11472883" position="float" orientation="portrait"><object-id xmlns:xlink="http://www.w3.org/1999/xlink" content-type="arpha" xlink:type="simple">B4427AC3-81E0-5913-B260-51240EB00E32</object-id><object-id xmlns:xlink="http://www.w3.org/1999/xlink" content-type="doi" xlink:type="simple">10.3897/BDJ.12.e127968.figure3</object-id><label>Figure 3.</label><caption><p>Distribution map of <italic><tp:taxon-name><tp:taxon-name-part taxon-name-part-type="genus" reg="Brachypalpus">Brachypalpus</tp:taxon-name-part><tp:taxon-name-part taxon-name-part-type="species" reg="chrysites">chrysites</tp:taxon-name-part></tp:taxon-name></italic> in Piedmont region.</p></caption><graphic xmlns:xlink="http://www.w3.org/1999/xlink" xlink:href="bdj-12-e127968-g003.jpg" position="float" id="oo_1050831.jpg" orientation="portrait" xlink:type="simple"><uri content-type="original_file" xlink:type="simple">https://binary.pensoft.net/fig/1050831</uri></graphic></fig></tp:treatment-sec><ref-list><ref id="B11472446"><element-citation xmlns:xlink="http://www.w3.org/1999/xlink" publication-type="other" xlink:type="simple"><person-group person-group-type="author"><name name-style="western"><surname>Vujić</surname><given-names>A</given-names></name><name name-style="western"><surname>Gilbert</surname><given-names>F</given-names></name><name name-style="western"><surname>Flinn</surname><given-names>G</given-names></name><name name-style="western"><surname>Englefield</surname><given-names>E</given-names></name><name name-style="western"><surname>Varga</surname><given-names>Z</given-names></name><name name-style="western"><surname>Ferreira</surname><given-names>C</given-names></name><name name-style="western"><surname>Eggert</surname><given-names>F</given-names></name><name name-style="western"><surname>Woolcock</surname><given-names>S</given-names></name><etal/></person-group><year>2022</year><article-title>Pollinators on the edge: our European hoverflies. The European Red List of Hoverflies</article-title><publisher-name>Brussels, Belgium: European Commission</publisher-name><comment>108 pp</comment></element-citation></ref><ref id="B11472330"><element-citation xmlns:xlink="http://www.w3.org/1999/xlink" publication-type="article" xlink:type="simple"><person-group person-group-type="author"><name name-style="western"><surname>Sommaggio</surname><given-names>D</given-names></name></person-group><year>2007</year><article-title>Revision of <tp:taxon-name><tp:taxon-name-part taxon-name-part-type="order">Diptera</tp:taxon-name-part></tp:taxon-name> <tp:taxon-name><tp:taxon-name-part taxon-name-part-type="family">Syrphidae</tp:taxon-name-part></tp:taxon-name> in Bellardi’s Collection, Turin</article-title><source>Bollettino Museo regionale di Scienze Naturali, Torino</source><volume>24</volume><fpage>121</fpage><lpage>158</lpage></element-citation></ref></ref-list></tp:taxon-treatment>
