# Supplementary material for: New observations on rare and threatened saproxylic hoverflies in North-Western Italy with ecological notes
Source: Biodivers Data J. 2024 Sep 27;12:e127968. doi: 10.3897/BDJ.12.e127968 (PMC11452740; doi:10.3897/BDJ.12.e127968)
Supplement: XML Treatment for Callicera spinolae [file BDJ.12.e127968-treatment5.xml]

<!DOCTYPE tp:taxon-treatment
  PUBLIC "-//TaxonX//DTD Taxonomic Treatment Publishing DTD v0 20100105//EN" "tax-treatment-NSO.dtd">
<tp:taxon-treatment xmlns:tp="http://www.plazi.org/taxpub"><tp:treatment-meta><mixed-citation publication-type="journal"><person-group><name><surname>Maritano</surname><given-names>Umberto</given-names></name><name><surname>Bianco</surname><given-names>Lorenzo</given-names></name><name><surname>Torta</surname><given-names>Samuele</given-names></name></person-group><article-title>New observations on rare and threatened saproxylic hoverflies in North-Western Italy with ecological notes</article-title><source>Biodivers Data J</source><day>27</day><month>09</month><year>2024</year><volume>12</volume><pub-id pub-id-type="doi">10.3897/BDJ.12.e127968</pub-id></mixed-citation></tp:treatment-meta><tp:nomenclature><tp:taxon-name>
            <object-id xmlns:xlink="http://www.w3.org/1999/xlink" content-type="arpha" xlink:type="simple">8524B6E5-7EE5-58B9-8A8D-FB3CEE60C065</object-id>
            <tp:taxon-name-part taxon-name-part-type="genus">Callicera</tp:taxon-name-part>
            <tp:taxon-name-part taxon-name-part-type="species">spinolae</tp:taxon-name-part>
          </tp:taxon-name><tp:taxon-authority>Rondani, 1844</tp:taxon-authority></tp:nomenclature><tp:treatment-sec sec-type="materials"><title>Materials</title><list list-type="alpha-lower" list-content="occurrences"><list-item><p><bold>Type status:</bold> <named-content xmlns:xlink="http://www.w3.org/1999/xlink" content-type="dwc:typeStatus" xlink:type="simple">Other material</named-content>. <bold>Occurrence:</bold> individualCount: <named-content xmlns:xlink="http://www.w3.org/1999/xlink" content-type="dwc:individualCount" xlink:type="simple">1</named-content>; sex: <named-content xmlns:xlink="http://www.w3.org/1999/xlink" content-type="dwc:sex" xlink:type="simple">male</named-content>; lifeStage: <named-content xmlns:xlink="http://www.w3.org/1999/xlink" content-type="dwc:lifeStage" xlink:type="simple">adult</named-content>; preparations: <named-content xmlns:xlink="http://www.w3.org/1999/xlink" content-type="dwc:preparations" xlink:type="simple">pinned</named-content>; occurrenceID: <named-content xmlns:xlink="http://www.w3.org/1999/xlink" content-type="dwc:occurrenceID" xlink:type="simple">497FA59D-ED1C-5123-A580-E31D0334C394</named-content>; <bold>Location:</bold> country: <named-content xmlns:xlink="http://www.w3.org/1999/xlink" content-type="dwc:country" xlink:type="simple">Italy</named-content>; stateProvince: <named-content xmlns:xlink="http://www.w3.org/1999/xlink" content-type="dwc:stateProvince" xlink:type="simple">Piedmont</named-content>; locality: <named-content xmlns:xlink="http://www.w3.org/1999/xlink" content-type="dwc:locality" xlink:type="simple">Moncalieri (TO)</named-content>; <bold>Identification:</bold> identifiedBy: <named-content xmlns:xlink="http://www.w3.org/1999/xlink" content-type="dwc:identifiedBy" xlink:type="simple">Lorenzo Bianco; Umberto Maritano</named-content>; <bold>Event:</bold> samplingProtocol: <named-content xmlns:xlink="http://www.w3.org/1999/xlink" content-type="dwc:samplingProtocol" xlink:type="simple">pinned specimen</named-content>; eventDate: <named-content xmlns:xlink="http://www.w3.org/1999/xlink" content-type="dwc:eventDate" xlink:type="simple">1938-09</named-content>; <bold>Record Level:</bold> type: <named-content xmlns:xlink="http://www.w3.org/1999/xlink" content-type="dwc:type" xlink:type="simple">Dry pinned specimen</named-content>; collectionID: <named-content xmlns:xlink="http://www.w3.org/1999/xlink" content-type="dwc:collectionID" xlink:type="simple">University of Turin DISAFA agricultural entomology collection, Grugliasco (TO)</named-content></p></list-item><list-item><p><bold>Type status:</bold> <named-content xmlns:xlink="http://www.w3.org/1999/xlink" content-type="dwc:typeStatus" xlink:type="simple">Other material</named-content>. <bold>Occurrence:</bold> individualCount: <named-content xmlns:xlink="http://www.w3.org/1999/xlink" content-type="dwc:individualCount" xlink:type="simple">1</named-content>; lifeStage: <named-content xmlns:xlink="http://www.w3.org/1999/xlink" content-type="dwc:lifeStage" xlink:type="simple">adult</named-content>; behavior: <named-content xmlns:xlink="http://www.w3.org/1999/xlink" content-type="dwc:behavior" xlink:type="simple">foraging</named-content>; occurrenceID: <named-content xmlns:xlink="http://www.w3.org/1999/xlink" content-type="dwc:occurrenceID" xlink:type="simple">C85DD63B-0834-587E-8659-F531A0EAD862</named-content>; <bold>Location:</bold> country: <named-content xmlns:xlink="http://www.w3.org/1999/xlink" content-type="dwc:country" xlink:type="simple">Italy</named-content>; stateProvince: <named-content xmlns:xlink="http://www.w3.org/1999/xlink" content-type="dwc:stateProvince" xlink:type="simple">Piedmont</named-content>; municipality: <named-content xmlns:xlink="http://www.w3.org/1999/xlink" content-type="dwc:municipality" xlink:type="simple">Bussoleno (TO)</named-content>; locality: <named-content xmlns:xlink="http://www.w3.org/1999/xlink" content-type="dwc:locality" xlink:type="simple">Foresto hamlet</named-content>; verbatimElevation: <named-content xmlns:xlink="http://www.w3.org/1999/xlink" content-type="dwc:verbatimElevation" xlink:type="simple">513 m</named-content>; verbatimLatitude: <named-content xmlns:xlink="http://www.w3.org/1999/xlink" content-type="dwc:verbatimLatitude" xlink:type="simple">45°08'34'' N</named-content>; verbatimLongitude: <named-content xmlns:xlink="http://www.w3.org/1999/xlink" content-type="dwc:verbatimLongitude" xlink:type="simple">7°06'52'' E</named-content>; verbatimCoordinateSystem: <named-content xmlns:xlink="http://www.w3.org/1999/xlink" content-type="dwc:verbatimCoordinateSystem" xlink:type="simple">WGS84</named-content>; decimalLatitude: <named-content xmlns:xlink="http://www.w3.org/1999/xlink" content-type="dwc:decimalLatitude" xlink:type="simple">45.1427777</named-content>; decimalLongitude: <named-content xmlns:xlink="http://www.w3.org/1999/xlink" content-type="dwc:decimalLongitude" xlink:type="simple">7.1144444</named-content>; geodeticDatum: <named-content xmlns:xlink="http://www.w3.org/1999/xlink" content-type="dwc:geodeticDatum" xlink:type="simple">WGS84</named-content>; <bold>Identification:</bold> identifiedBy: <named-content xmlns:xlink="http://www.w3.org/1999/xlink" content-type="dwc:identifiedBy" xlink:type="simple">Umberto Maritano</named-content>; <bold>Event:</bold> samplingProtocol: <named-content xmlns:xlink="http://www.w3.org/1999/xlink" content-type="dwc:samplingProtocol" xlink:type="simple">ad hoc observation</named-content>; eventDate: <named-content xmlns:xlink="http://www.w3.org/1999/xlink" content-type="dwc:eventDate" xlink:type="simple">2023-09-19</named-content>; eventTime: <named-content xmlns:xlink="http://www.w3.org/1999/xlink" content-type="dwc:eventTime" xlink:type="simple">16:30</named-content>; eventRemarks: <named-content xmlns:xlink="http://www.w3.org/1999/xlink" content-type="dwc:eventRemarks" xlink:type="simple">foraging on <italic><tp:taxon-name><tp:taxon-name-part taxon-name-part-type="genus" reg="Hedera">Hedera</tp:taxon-name-part><tp:taxon-name-part taxon-name-part-type="species" reg="helix">helix</tp:taxon-name-part></tp:taxon-name></italic></named-content>; <bold>Record Level:</bold> type: <named-content xmlns:xlink="http://www.w3.org/1999/xlink" content-type="dwc:type" xlink:type="simple">Observed</named-content></p></list-item></list></tp:treatment-sec><tp:treatment-sec sec-type="Notes"><title>Notes</title><p><italic><tp:taxon-name><tp:taxon-name-part taxon-name-part-type="genus" reg="Callicera">Callicera</tp:taxon-name-part><tp:taxon-name-part taxon-name-part-type="species" reg="spinolae">spinolae</tp:taxon-name-part></tp:taxon-name></italic> is a vulnerable species (<xref ref-type="bibr" rid="B11472446">Vujić et al. 2022</xref>) and it is reported here as a new species for the Piedmont region fauna with an old unpublished specimen found with the label “Moncalieri IX 1938 Dr. F. Festa”, dry and pinned in the University of Turin DISAFA collection in Grugliasco (TO), and an observed specimen in Susa Valley (Fig. <xref ref-type="fig" rid="F11472889">6</xref>). In Susa Valley the specimen was observed at 5:00 pm on a large ivy bloom (the same reported below in <italic><tp:taxon-name><tp:taxon-name-part taxon-name-part-type="genus" reg="Doros">Doros</tp:taxon-name-part><tp:taxon-name-part taxon-name-part-type="species" reg="destillatorius">destillatorius</tp:taxon-name-part></tp:taxon-name></italic>) but we missed collecting it and despite other attempts to find it on subsequent days it never came back to the same plant. Although not captured, we can say with certainty that it was a <italic><tp:taxon-name><tp:taxon-name-part taxon-name-part-type="genus" reg="Callicera">Callicera</tp:taxon-name-part><tp:taxon-name-part taxon-name-part-type="species" reg="spinolae">spinolae</tp:taxon-name-part></tp:taxon-name></italic> specimen as it is the only <italic><tp:taxon-name><tp:taxon-name-part taxon-name-part-type="genus" reg="Callicera">Callicera</tp:taxon-name-part></tp:taxon-name></italic> species present in this type of habitat.</p></tp:treatment-sec><tp:treatment-sec><!--Section generated to contain objects referenced in tp:taxon-treatment.--><fig id="F11472889" position="float" orientation="portrait"><object-id xmlns:xlink="http://www.w3.org/1999/xlink" content-type="arpha" xlink:type="simple">2F88734A-F9C1-5A66-AF87-57559FECBD0B</object-id><object-id xmlns:xlink="http://www.w3.org/1999/xlink" content-type="doi" xlink:type="simple">10.3897/BDJ.12.e127968.figure6</object-id><label>Figure 6.</label><caption><p>Distribution map of <italic><tp:taxon-name><tp:taxon-name-part taxon-name-part-type="genus" reg="Callicera">Callicera</tp:taxon-name-part><tp:taxon-name-part taxon-name-part-type="species" reg="spinolae">spinolae</tp:taxon-name-part></tp:taxon-name></italic> in Piedmont region.</p></caption><graphic xmlns:xlink="http://www.w3.org/1999/xlink" xlink:href="bdj-12-e127968-g006.jpg" position="float" id="oo_1050834.jpg" orientation="portrait" xlink:type="simple"><uri content-type="original_file" xlink:type="simple">https://binary.pensoft.net/fig/1050834</uri></graphic></fig></tp:treatment-sec><ref-list><ref id="B11472446"><element-citation xmlns:xlink="http://www.w3.org/1999/xlink" publication-type="other" xlink:type="simple"><person-group person-group-type="author"><name name-style="western"><surname>Vujić</surname><given-names>A</given-names></name><name name-style="western"><surname>Gilbert</surname><given-names>F</given-names></name><name name-style="western"><surname>Flinn</surname><given-names>G</given-names></name><name name-style="western"><surname>Englefield</surname><given-names>E</given-names></name><name name-style="western"><surname>Varga</surname><given-names>Z</given-names></name><name name-style="western"><surname>Ferreira</surname><given-names>C</given-names></name><name name-style="western"><surname>Eggert</surname><given-names>F</given-names></name><name name-style="western"><surname>Woolcock</surname><given-names>S</given-names></name><etal/></person-group><year>2022</year><article-title>Pollinators on the edge: our European hoverflies. The European Red List of Hoverflies</article-title><publisher-name>Brussels, Belgium: European Commission</publisher-name><comment>108 pp</comment></element-citation></ref></ref-list></tp:taxon-treatment>
