# Supplementary material for: New observations on rare and threatened saproxylic hoverflies in North-Western Italy with ecological notes
Source: Biodivers Data J. 2024 Sep 27;12:e127968. doi: 10.3897/BDJ.12.e127968 (PMC11452740; doi:10.3897/BDJ.12.e127968)
Supplement: XML Treatment for Criorhina pachymera [file BDJ.12.e127968-treatment6.xml]

<!DOCTYPE tp:taxon-treatment
  PUBLIC "-//TaxonX//DTD Taxonomic Treatment Publishing DTD v0 20100105//EN" "tax-treatment-NSO.dtd">
<tp:taxon-treatment xmlns:tp="http://www.plazi.org/taxpub"><tp:treatment-meta><mixed-citation publication-type="journal"><person-group><name><surname>Maritano</surname><given-names>Umberto</given-names></name><name><surname>Bianco</surname><given-names>Lorenzo</given-names></name><name><surname>Torta</surname><given-names>Samuele</given-names></name></person-group><article-title>New observations on rare and threatened saproxylic hoverflies in North-Western Italy with ecological notes</article-title><source>Biodivers Data J</source><day>27</day><month>09</month><year>2024</year><volume>12</volume><pub-id pub-id-type="doi">10.3897/BDJ.12.e127968</pub-id></mixed-citation></tp:treatment-meta><tp:nomenclature><tp:taxon-name>
            <object-id xmlns:xlink="http://www.w3.org/1999/xlink" content-type="arpha" xlink:type="simple">69160ABA-609F-5C3C-97D7-71F358139DE5</object-id>
            <tp:taxon-name-part taxon-name-part-type="genus">Criorhina</tp:taxon-name-part>
            <tp:taxon-name-part taxon-name-part-type="species">pachymera</tp:taxon-name-part>
          </tp:taxon-name><tp:taxon-authority>Egger, 1858</tp:taxon-authority></tp:nomenclature><tp:treatment-sec sec-type="materials"><title>Materials</title><list list-type="alpha-lower" list-content="occurrences"><list-item><p><bold>Type status:</bold> <named-content xmlns:xlink="http://www.w3.org/1999/xlink" content-type="dwc:typeStatus" xlink:type="simple">Other material</named-content>. <bold>Occurrence:</bold> individualCount: <named-content xmlns:xlink="http://www.w3.org/1999/xlink" content-type="dwc:individualCount" xlink:type="simple">1</named-content>; sex: <named-content xmlns:xlink="http://www.w3.org/1999/xlink" content-type="dwc:sex" xlink:type="simple">male</named-content>; lifeStage: <named-content xmlns:xlink="http://www.w3.org/1999/xlink" content-type="dwc:lifeStage" xlink:type="simple">adult</named-content>; reproductiveCondition: <named-content xmlns:xlink="http://www.w3.org/1999/xlink" content-type="dwc:reproductiveCondition" xlink:type="simple">mating</named-content>; behavior: <named-content xmlns:xlink="http://www.w3.org/1999/xlink" content-type="dwc:behavior" xlink:type="simple">mating on bark of <italic><tp:taxon-name><tp:taxon-name-part taxon-name-part-type="genus" reg="Populus">Populus</tp:taxon-name-part></tp:taxon-name></italic></named-content>; occurrenceID: <named-content xmlns:xlink="http://www.w3.org/1999/xlink" content-type="dwc:occurrenceID" xlink:type="simple">8B0338D1-1713-5FEF-863F-0E1AD5EB4852</named-content>; <bold>Location:</bold> country: <named-content xmlns:xlink="http://www.w3.org/1999/xlink" content-type="dwc:country" xlink:type="simple">Italy</named-content>; municipality: <named-content xmlns:xlink="http://www.w3.org/1999/xlink" content-type="dwc:municipality" xlink:type="simple">Rocca de' Baldi (CN)</named-content>; locality: <named-content xmlns:xlink="http://www.w3.org/1999/xlink" content-type="dwc:locality" xlink:type="simple">Crava-Morozzo Natural Reserve</named-content>; verbatimElevation: <named-content xmlns:xlink="http://www.w3.org/1999/xlink" content-type="dwc:verbatimElevation" xlink:type="simple">410 m</named-content>; verbatimLatitude: <named-content xmlns:xlink="http://www.w3.org/1999/xlink" content-type="dwc:verbatimLatitude" xlink:type="simple">44°25'21'' N</named-content>; verbatimLongitude: <named-content xmlns:xlink="http://www.w3.org/1999/xlink" content-type="dwc:verbatimLongitude" xlink:type="simple">7°43'26'' E</named-content>; verbatimCoordinateSystem: <named-content xmlns:xlink="http://www.w3.org/1999/xlink" content-type="dwc:verbatimCoordinateSystem" xlink:type="simple">WGS84</named-content>; decimalLatitude: <named-content xmlns:xlink="http://www.w3.org/1999/xlink" content-type="dwc:decimalLatitude" xlink:type="simple">44.4225</named-content>; decimalLongitude: <named-content xmlns:xlink="http://www.w3.org/1999/xlink" content-type="dwc:decimalLongitude" xlink:type="simple">7.7238888</named-content>; geodeticDatum: <named-content xmlns:xlink="http://www.w3.org/1999/xlink" content-type="dwc:geodeticDatum" xlink:type="simple">WGS84</named-content>; <bold>Identification:</bold> identifiedBy: <named-content xmlns:xlink="http://www.w3.org/1999/xlink" content-type="dwc:identifiedBy" xlink:type="simple">Samuele Torta</named-content>; <bold>Event:</bold> samplingProtocol: <named-content xmlns:xlink="http://www.w3.org/1999/xlink" content-type="dwc:samplingProtocol" xlink:type="simple">ad hoc observation</named-content>; eventDate: <named-content xmlns:xlink="http://www.w3.org/1999/xlink" content-type="dwc:eventDate" xlink:type="simple">2024-04-25</named-content>; <bold>Record Level:</bold> type: <named-content xmlns:xlink="http://www.w3.org/1999/xlink" content-type="dwc:type" xlink:type="simple">Stillimag</named-content></p></list-item><list-item><p><bold>Type status:</bold> <named-content xmlns:xlink="http://www.w3.org/1999/xlink" content-type="dwc:typeStatus" xlink:type="simple">Other material</named-content>. <bold>Occurrence:</bold> individualCount: <named-content xmlns:xlink="http://www.w3.org/1999/xlink" content-type="dwc:individualCount" xlink:type="simple">1</named-content>; sex: <named-content xmlns:xlink="http://www.w3.org/1999/xlink" content-type="dwc:sex" xlink:type="simple">female</named-content>; lifeStage: <named-content xmlns:xlink="http://www.w3.org/1999/xlink" content-type="dwc:lifeStage" xlink:type="simple">adult</named-content>; reproductiveCondition: <named-content xmlns:xlink="http://www.w3.org/1999/xlink" content-type="dwc:reproductiveCondition" xlink:type="simple">mating</named-content>; behavior: <named-content xmlns:xlink="http://www.w3.org/1999/xlink" content-type="dwc:behavior" xlink:type="simple">mating on a bark of <italic><tp:taxon-name><tp:taxon-name-part taxon-name-part-type="genus" reg="Populus">Populus</tp:taxon-name-part></tp:taxon-name></italic></named-content>; occurrenceID: <named-content xmlns:xlink="http://www.w3.org/1999/xlink" content-type="dwc:occurrenceID" xlink:type="simple">A0412EB2-5E33-5BCE-BE6C-36BD3DC01807</named-content>; <bold>Location:</bold> country: <named-content xmlns:xlink="http://www.w3.org/1999/xlink" content-type="dwc:country" xlink:type="simple">Italy</named-content>; municipality: <named-content xmlns:xlink="http://www.w3.org/1999/xlink" content-type="dwc:municipality" xlink:type="simple">Rocca de' Baldi (CN)</named-content>; locality: <named-content xmlns:xlink="http://www.w3.org/1999/xlink" content-type="dwc:locality" xlink:type="simple">Crava-Morozzo Natural Reserve</named-content>; verbatimElevation: <named-content xmlns:xlink="http://www.w3.org/1999/xlink" content-type="dwc:verbatimElevation" xlink:type="simple">410 m</named-content>; verbatimLatitude: <named-content xmlns:xlink="http://www.w3.org/1999/xlink" content-type="dwc:verbatimLatitude" xlink:type="simple">44°25'21'' N</named-content>; verbatimLongitude: <named-content xmlns:xlink="http://www.w3.org/1999/xlink" content-type="dwc:verbatimLongitude" xlink:type="simple">7°43'26'' E</named-content>; decimalLatitude: <named-content xmlns:xlink="http://www.w3.org/1999/xlink" content-type="dwc:decimalLatitude" xlink:type="simple">44.4225</named-content>; decimalLongitude: <named-content xmlns:xlink="http://www.w3.org/1999/xlink" content-type="dwc:decimalLongitude" xlink:type="simple">7.7238888</named-content>; geodeticDatum: <named-content xmlns:xlink="http://www.w3.org/1999/xlink" content-type="dwc:geodeticDatum" xlink:type="simple">WGS84</named-content>; <bold>Identification:</bold> identifiedBy: <named-content xmlns:xlink="http://www.w3.org/1999/xlink" content-type="dwc:identifiedBy" xlink:type="simple">Samuele Torta</named-content>; <bold>Event:</bold> samplingProtocol: <named-content xmlns:xlink="http://www.w3.org/1999/xlink" content-type="dwc:samplingProtocol" xlink:type="simple">ad hoc observation</named-content>; eventDate: <named-content xmlns:xlink="http://www.w3.org/1999/xlink" content-type="dwc:eventDate" xlink:type="simple">2024-04-25</named-content>; <bold>Record Level:</bold> type: <named-content xmlns:xlink="http://www.w3.org/1999/xlink" content-type="dwc:type" xlink:type="simple">Stillimage</named-content></p></list-item></list></tp:treatment-sec><tp:treatment-sec sec-type="Distribution"><title>Distribution</title><p>The species is known with certainty for Italy only in Lazio region in a single locality where it is very abundant (<xref ref-type="bibr" rid="B11472312">Prestininzi 2009</xref>) and in Piedmont historical data during the 19<sup>th</sup> century with the label "Turin" (<xref ref-type="bibr" rid="B11472330">Sommaggio 2007</xref>).</p></tp:treatment-sec><tp:treatment-sec sec-type="Notes"><title>Notes</title><p>Six specimens of this species were collected in the Piedmont region in the 19<sup>th</sup> century (<xref ref-type="bibr" rid="B11472330">Sommaggio 2007</xref>), but recent research in lowland forests failed to collect it until one of the authors (ST) took a couple of photos (Fig. <xref ref-type="fig" rid="F11473727">7</xref>) of a pair of specimens mating on the bark of a poplar in Crava Morozzo Natural Reserve (Fig. <xref ref-type="fig" rid="F11472893">8</xref>).</p></tp:treatment-sec><tp:treatment-sec><!--Section generated to contain objects referenced in tp:taxon-treatment.--><fig id="F11473727" position="float" orientation="portrait"><object-id xmlns:xlink="http://www.w3.org/1999/xlink" content-type="arpha" xlink:type="simple">0D04097E-564A-5BBD-904B-EBB106DB4F23</object-id><object-id xmlns:xlink="http://www.w3.org/1999/xlink" content-type="doi" xlink:type="simple">10.3897/BDJ.12.e127968.figure7</object-id><label>Figure 7.</label><caption><p><italic><tp:taxon-name><tp:taxon-name-part taxon-name-part-type="genus" reg="Criorhina">Criorhina</tp:taxon-name-part><tp:taxon-name-part taxon-name-part-type="species" reg="pachymera">pachymera</tp:taxon-name-part></tp:taxon-name></italic> on <italic><tp:taxon-name><tp:taxon-name-part taxon-name-part-type="genus" reg="Populus">Populus.</tp:taxon-name-part></tp:taxon-name></italic> <bold>A</bold> male; <bold>B</bold> female on the left, male on the right.</p></caption><graphic xmlns:xlink="http://www.w3.org/1999/xlink" xlink:href="bdj-12-e127968-g007.jpg" position="float" id="oo_1051638.jpg" orientation="portrait" xlink:type="simple"><uri content-type="original_file" xlink:type="simple">https://binary.pensoft.net/fig/1051638</uri></graphic></fig><fig id="F11472893" position="float" orientation="portrait"><object-id xmlns:xlink="http://www.w3.org/1999/xlink" content-type="arpha" xlink:type="simple">D91FC30A-BA1B-58A2-BE63-33C7043BBC9C</object-id><object-id xmlns:xlink="http://www.w3.org/1999/xlink" content-type="doi" xlink:type="simple">10.3897/BDJ.12.e127968.figure8</object-id><label>Figure 8.</label><caption><p>Distribution map of <italic><tp:taxon-name><tp:taxon-name-part taxon-name-part-type="genus" reg="Criorhina">Criorhina</tp:taxon-name-part><tp:taxon-name-part taxon-name-part-type="species" reg="pachymera">pachymera</tp:taxon-name-part></tp:taxon-name></italic> in Piedmont region.</p></caption><graphic xmlns:xlink="http://www.w3.org/1999/xlink" xlink:href="bdj-12-e127968-g008.jpg" position="float" id="oo_1050837.jpg" orientation="portrait" xlink:type="simple"><uri content-type="original_file" xlink:type="simple">https://binary.pensoft.net/fig/1050837</uri></graphic></fig></tp:treatment-sec><ref-list><ref id="B11472312"><element-citation xmlns:xlink="http://www.w3.org/1999/xlink" publication-type="thesis" xlink:type="simple"><person-group person-group-type="author"><name name-style="western"><surname>Prestininzi</surname><given-names>M</given-names></name></person-group><year>2009</year><source>Biodiversità dell'entomofauna in ambienti forestali dell'alto Lazio: il caso dei Ditteri Sirfidi</source><publisher-name>Università della Tuscia</publisher-name><uri xlink:type="simple">http://hdl.handle.net/2067/1198</uri></element-citation></ref><ref id="B11472330"><element-citation xmlns:xlink="http://www.w3.org/1999/xlink" publication-type="article" xlink:type="simple"><person-group person-group-type="author"><name name-style="western"><surname>Sommaggio</surname><given-names>D</given-names></name></person-group><year>2007</year><article-title>Revision of <tp:taxon-name><tp:taxon-name-part taxon-name-part-type="order">Diptera</tp:taxon-name-part></tp:taxon-name> <tp:taxon-name><tp:taxon-name-part taxon-name-part-type="family">Syrphidae</tp:taxon-name-part></tp:taxon-name> in Bellardi’s Collection, Turin</article-title><source>Bollettino Museo regionale di Scienze Naturali, Torino</source><volume>24</volume><fpage>121</fpage><lpage>158</lpage></element-citation></ref></ref-list></tp:taxon-treatment>
